# Supplementary material for: DNA Barcoding and ITS2 Secondary Structure Predictions in Taro (Colocasia esculenta L. Schott) from the North Eastern Hill Region of India
Source: Genes (Basel). 2022 Dec 5;13(12):2294. doi: 10.3390/genes13122294 (PMC9778394; doi:10.3390/genes13122294)
Supplement: Supplementary file 1 [file genes-13-02294-s001.zip]

Archive with 1 entries (1 files):
- genes-2001301-supplementary.pdf
